# Supplementary material for: Mapping QTL conferring resistance in maize to gray leaf spot disease caused by Cercospora zeina
Source: BMC Genet. 2014 May 22;15:60. doi: 10.1186/1471-2156-15-60 (PMC4059882; doi:10.1186/1471-2156-15-60)
Supplement: Additional file 1 — Comparison of maize core bin positions of QTL for GLS resistance identified in at least two environments from the CML444 X SC Malawi RIL population with QTL from eleven other studies. [file 1471-2156-15-60-S1.xlsx]

## Sheet: QTL comparison
Additional file 1
Comparison of maize core bin positions of QTL for GLS resistance identified in at least two environments from the CML444 X SC Malawi RIL population with QTL from eleven other studies.
A maize genome bin has been defined as one of the 100 designated chromosomal segments between two core RFLP markers; http://www.maizegdb.org/cgi-bin/bin_viewer.cgi
						Chromosome 1													Chromosome 2											Chromosome 3											Chromosome 4
Study #	Population #	Reference	year	Parent (R )	Parent (S)	1	1.01	1.02	1.03	1.04	1.05	1.06	1.07	1.08	1.09	1.1	1.11	1.12	2	2.01	2.02	2.03	2.04	2.05	2.06	2.07	2.08	2.09	2.1	3	3.01	3.02	3.03	3.04	3.05	3.06	3.07	3.08	3.09	3.1	4	4.01	4.02	4.03	4.04	4.05	4.06	4.07	4.08
1	1	Asea et al 2009	2009	VP31	CML202																																												VP31
2	2	Balint-Kurti et al 2008	2008	Mo17	B73						Mo17	Mo17										Mo17	Mo17																							B73
3	3	Bubek et al 1993	1993	NC250A	B73									NC250A								NC250A	NC250A		NC250A	NC250A	NC250A
3	4	Bubek et al 1993	1993	ADENT	B73rhm				ADENT														ADENT	ADENT										B73rhm	B73rhm												ADENT	ADENT	ADENT
4	5	Chung et al 2011	2011	CML52	B73					CML52
5	6	Clements et al 2000	2000	061	FR1141						061	061													061	061	061
6	7	Gordon et al 2004	2004	V0163Y	Pa405																							V0163Y																			V0163Y	V0163Y	V0163Y
7	8	Lehmensiek et al 2001	2001	PG	PG						PG	PG																						PG	PG
8	9	Pozar et al 2009	2009	PG-R	PG-S						PG-S		PG-R																								PG-R
9	10	Saghai-Maroof et al 1996	1996	Val14	B73						Val14	Val14										Val14	Val14																								B73	B73	B73
10	11	Zhang et al 2012	2012	Y32	Q11										Q11	Q11	Q11							Y32	Y32	Y32	Y32	Y32
11	12	Zwonitzer et al 2010	2010	Ki14	B73																Ki14	Ki14																								Ki14
12	13	This study (QTL region)	2013	CML	SC											CML																																	CML
		QTL per bin				0	0	0	1	1	5	4	1	1	1	2	1	0	0	0	1	4	4	2	3	3	3	2	0	0	0	0	0	2	2	0	1	0	0	0	0	0	0	0	0	2	3	3	5
12	13	This study (QTL name)	2013	CML	SC											1C_GLS 1G_GLS																																	4G_GLS 4E_GLS 4B_GLS 4J_GLS 4_GLS
LEGEND
R	Parental inbred line which is more resistant to GLS.
S	Parental inbred line which is less resistant to GLS.
XXX	QTL with R allele from R parent
XXX	QTL with R allele from R parent (QTL explains more than 10% of variation)
XXX	QTL with R allele from S parent
XXX	QTL with R allele from S parent (QTL explains more than 10% of variation)
X	Number of QTL per bin. Bins with four or more QTL are labeled with black boxes and white letters.
[truncated: 68 more columns]
